# Supplementary material for: Tissue-infiltrating macrophages mediate an exosome-based metabolic reprogramming upon DNA damage
Source: Nat Commun. 2020 Jan 2;11:42. doi: 10.1038/s41467-019-13894-9 (PMC6940362; doi:10.1038/s41467-019-13894-9)
Supplement: Supplementary file 11 — Source Data [file 41467_2019_13894_MOESM11_ESM.xlsx]

## Sheet: Fig1
Fig1A/B												Fig1C							Fig1E
TEMs
Rosa									average	smean	ttest
No of Mac1+ cells	107	91	90	106	122				103.2
No of Mac1/Rosa double + cells	1	1	0	2	0				0.8
%	0.934579	1.0989	0	1.88679	0				0.784055	0.358281	1.86412e-10
Rosa;Lys-Cre
No of Mac1+ cells	76	83	80	99	64	102	101		86.4286
No of Mac1/Rosa double + cells	58	59	59	74	52	79	92		67.5714
%	76.3158	71.0843	73.75	74.7475	81.25	77.451	91.0891		77.9554	2.49513
PPCs
Rosa
No of cells	6	72	38	86	44	39	47		47.4286											fibrillarin	ercc1	F.C normercc1-wt		tubulinWCE	ercc1	F.C normercc1-wt		tubulincyto	ercc1	F.C normercc1-wt
No of Rosa + cells	0	0	0	1	0	0	0		0.142857										wt	7591225	5068204	1		8107548	9158761	1		3859698	4283255	1
%	0	0	0	1.16279	0	0	0		0.166113	0.166113	0.514279								ko	6304761	1511276	0.359032		5617012	2024790	0.3191		1290799	394799	0.275611
Rosa;Lys-Cre																			wt	7840560	6369761	1		6676832	5040296	1		3798749	3282618	1
No of cells	6	5	82	60	72	23	64	38	43.75										ko	6938539	1678225	0.297719		6338205	1704912	0.356328		1889627	609042	0.372985
No of Rosa + cells	0	0	0	0	1	0	1	0	0.25										wt	3348660	4867246	1		6780811	8537024	1		3805577	2657205	1
%	0	0	0	0	1.38889	0	1.5625	0	0.368924	0.242074									ko	2853690	1364962	0.32908		5688054	1616447	0.225721		1889627	350385	0.265561
Hepatocytes																				nuclear	whole cell extracts	cytoplasmic
Rosa																			Er1F/+	1	1	1
No of cells	8	12	22	16	18	26	19		17.2857										Er1F/-	0.32861	0.300383	0.304719
No of Rosa + cells	0	0	0	0	0	0	0		0										sem	0.0177011	0.038847	0.034256
%	0	0	0	0	0	0	0		0	0	0.0830756
Rosa;Lys-Cre
No of cells	5	9	7	16	14	7	11	17	10.75
No of Rosa + cells	1	0	0	1	1	0	0	1	0.5
%	20	0	0	6.25	7.14286	0	0	5.88235	4.9094	2.43438
FIG1F												FIG1G,I														FIG1K											FIG1L
	dapi	Ercc1+	%positive cells									gH2AX_WT			gH2AX_KO																													mean intensity-488	SEM
wt1	75	75	100		average%	sem						Cell number	H2AX + cells	%h2Ax+cells	Cell number	H2AX + cells	%+cells									wt1	DAPI	caspase3	%cas+cells				%caspase+cells	SEM									wtBMDMs	0.465	0.102942
ko1	70	2	2.85714	Er1F/+	100	1.5873						54	3	5.55556	74	50	67.5676			WT	KO						94	8	8.51064			wt	8.38206	0.547653									KOTEMs	5.27333	0.778877
wt2	84	80	95.2381	Er1F/-	2.45121	0.405933						53	6	11.3208	52	48	92.3077		average	10.4563	69.6886						102	10	9.80392			ko	7.28187	1.32272
ko2	35	1	2.85714									62	9	14.5161	29	20	68.9655										118	10	8.47458	8.92971									mean intensitysentragor	Noof cells	averageintensity	stdev
wt3	70	70	100									25	3	12	32	15	46.875									wt2	114	7	6.14035								ko1.tif (green)		4.42	65
ko3	61	1	1.63934									45	4	8.88889	44	32	72.7273		SEM	1.518	7.23305						114	6	5.26316								ko2.tif (green)		5.454	109
																											102	10	9.80392								ko3.tif (green)		5.946	74	5.27333	0.778877
Ercc1_WT	55	52	94.5455									average		10.4563			69.6886										113	9	7.9646
	27	25	92.5926									SEM		1.518			7.23305										130	13	10	7.83441							wtbmdms1.tif (green)		0.573	82
	82	79	96.3415	WT	94.4932	1.08252																				KO1	134	9	6.71642								wtbmdms3.tif (green)		0.368	72
Ercc1_KO	61	4	6.55738	KO	9.57403	1.36463						pATM_WT			pATM_KO												164	9	5.4878								wtbmdms2.tif (green)		0.454	79	0.465	0.102942
	72	11	15.2778									Cell number	pATM + cells	% + cells	Cell number	pATM + cells	% + cells										122	9	7.37705
	41	5	12.1951									52	5	9.61538	44	35	79.5455			WT	KO						94	4	4.25532	5.95915
	34	2	5.88235									66	8	12.1212	56	42	75		average	12.0622	75.8379					ko2	218	16	7.33945
	34	4	11.7647									48	6	12.5	88	69	78.4091										226	22	9.73451
	11	1	9.09091									71	4	5.6338	58	38	65.5172										264	24	9.09091
	16	1	6.25									28	3	10.7143	26	19	73.0769		SEM	1.62248	2.27965						240	21	8.75
												35	5	14.2857	47	35	74.4681										259	21	8.10811	8.6046
												46	9	19.5652	33	28	84.8485
												average		12.0622			75.8379
												SEM		1.62248			2.27965
												Rad51_WT		% + cells	Rad51_KO		% + cells
												Cell number	Rad51 + cells		Cell number	Rad51 + cells				WT	KO
												55	5	9.09091	27	12	44.4444		average	10.1893	47.9875
												48	3	6.25	56	30	53.5714
												63	5	7.93651	38	17	44.7368
												29	2	6.89655	48	22	45.8333		SEM	1.88336	1.87425
												32	4	12.5	37	19	51.3514
												65	12	18.4615			47.9875
												average		10.1893			1.87425
												SEM		1.88336
												FancI_WT		% + cells	FancI_KO		% + cells
												Cell number	FancI + cells		Cell number	FancI + cells				WT	KO
												28	5	17.8571	52	42	80.7692		average	16.0709	75.9846
												32	6	18.75	44	38	86.3636
												45	4	8.88889	62	46	74.1935
												66	11	16.6667	38	29	76.3158		SEM	1.46717	3.50985
												29	5	17.2414	49	38	77.551
												47	8	17.0213	28	17	60.7143
												average		16.0709			75.9846
												SEM		1.46717			3.50985

## Sheet: FigS1
FIGS1A																					FIGS1D
																																			tubulin	lamin	f.changenorm lamin-wt
																																		wt	460	3825	1
																																		ko	612	1627	0.319715
																																		wt	896	2686
																																		ko	1707	2418	0.472525
																																		wt	7217	8055
																																		ko	8382	9028	0.965017
																																		wt	6406	6768
																																		ko	6535	6165	0.892923
																																		wt	6349	6296
																																		ko	6097	6010	0.994029
																																			average	sem
																																		wt	1	0.258085
																																		ko	0.728842	0.138944
																																		ttest	0.0867821
FIGS1C																					FIGS1E/F/G/H
senescence assay.																					% of CD45+CD11b+ cells			wt1	wt2	wt3	ko1	ko2	ko3		p value
3hrs xGal macrophages, one wash before mounting 80% glycerol																							bone marrow	57	57.3	64.2	70.1	70.1	68.3		0.0146
																							blood	15.6	16	14.5	22.5	17.5	20.3		0.0354
																							spleen	9.075	9.32	10.45	11.6	13.4	16		0.0395
pair1	wt	number of total cells/field	number of blue cells		average	ko	number of total cells/field	number of blue cells		average													pancreas	0.82	0.85	1.25	1.84	1.69	1.56		0.0108
	image 2	58	5			image 11	31	5
	image 3	89	7			image 12	61	6															unpaired t-test, 2-tailed, Gaussian distribution of values assumed
	image 4	74	5			image 13	69	10
	image 5	75	6			image 14	75	8																average		stdev		sem
	image 6	74	9			image 15	81	12																wt	ko	wt	ko	wt	ko
	image 7	75	5			image 16	67	4															bone marrow	59.5	69.5	4.07308	1.03923	2.3516	0.6
	image 8	84	1			image 17	79	11
	image 9	69	6			image 18	68	9																wt	ko	wt	ko	wt	ko
	image 10	85	3			image 19	82	8															blood	15.3667	20.1	0.776745	2.50599	0.448454	1.44684
sum		683	47			image 20	70	7
						image 21	105	9
						image 22	70	6																wt	ko	wt	ko	wt	ko
						image 23	79	11					averages	1st	2nd	3rd							spleen	9.615	13.6667	0.733434	2.21209	0.423448	1.27715
					6.88141	sum	937	106		11.3127			Er1F/+	6.88141	10.2	10.5
													Er1F/-	11.3127	13.6706	17.3529								wt	ko	wt	ko	wt	ko
														average	sem								pancreas	0.973333	1.69667	0.240069	0.140119	0.138604	0.0808977
pair2	wt2	number of total cells/field				ko2	number of total cells/field	number of blue cells					Er1F/+	10.1047	1.64796
	image16	68		5		image 1	98	11					Er1F/-	14.1121	1.75758
	image17	80		5		image 2	103	16
	image 18	52		4		image3	116	20
	image 19	84		7		image 4	120	12
	image 20	51		5		image 5	106	13
	image 21	59		6		image 6	118	11
	image22	34		4		image 7	120	21
	image 23	57		9		image 8	1.35	19
	image24	64		8		image 9	115	15
	image25	56		8		image 10	145	19
	image 26	72		10		image 11	146	22
	image27	90		8		image12	122	11
	image28	45		5		image13	120	11
	image29	58		6		image14	157	16
	image 30	70		8			1587.35	217
	image 31	64		6
	image 32	74		8
	image 33	83		7
	image 34	53		6
sum		1214		125	10.2965					13.6706
wt3	number of total cells/field	number of blue cells				ko3	number of total cells/field	number of blue cells
image93	64	9				image 83	58	8
image94	73	8				84	62	7
image 95	69	7				85	78	17
image 96	65	7				86	85	16
image97	62	3				87	57	11
sum	333	34			10.5105	sum	340	59		17.3529

## Sheet: Fig2
Fig2A							fig2ap62	dapi-mean fluorescense	p62-MFI	sum MFIdapi	sumMFIp62	MFIp62/dapi		fig2Bgm130
	Cell No	LC3	%	average	sem	ttest	wt1	15.8	2.8						dapi	golgi dispersal	sumcells	sum dispersal	average
WT	4	2	50					12.95	2					wt1	10	0
	8	5	62.5					8.2	1.1						12	2
	4	1	25					7.5	1.4	44.45	7.3	0.164229			22	2
	7	2	28.5714	41.5179	8.90995	0.036427	ko1	5.4	2.1						18	3	62	3	4.83871
								8.25	1.9					ko1	10	3
KO	6	5	83.3333					9	1.76						12	4
	9	4	44.4444					7.5	2						17	5	39	12	30.7692
	5	4	80					6.5	2.2	36.65	9.96	0.27176		wt2	24	1
	9	7	77.7778				wt2	22.5	3.4						25	2
	15	10	66.6667	70.4444	7.0763			21	3.9						40	1
	Cell No	grp78	%	average	sem			19.5	2.8						17	1
wt	8	2	25					19.8	3.56	82.8	13.66	0.164976			15	1	121	6	4.95868
	7	2	28.5714				ko2	10	3.3					ko2	80	5
	7	2	28.5714					10	2.5						100	8
	81	14	17.284					15	4.7						95	5
	77	12	15.5844					10.95	3.12	45.95	13.62	0.296409			75	3
	79	11	13.9241	21.4892	2.72289	0.000179452	wt3	15.75	2.12						90	5	90	26	28.8889
								12.4	2.13					wt3	60	3
ko	9	5	55.5556					9.5	2.2						60	4
	7	5	71.4286					8.85	2.15	46.5	8.6	0.184946			56	2
	15	11	73.3333												52	3
	15	12	80				ko3	17	2.6						51	4	279	16	5.73477
	91	34	37.3626					17	4.1					ko3	50	10
	83	37	44.5783					15	3.2						83	10
	85	43	50.5882					20	4.6	69	14.5	0.210145			75	9
	73	35	47.9452	57.599	5.45469			average MFI	sem	ttest					60	8
							ErF/+	17.1384	0.678461	0.0294226					65	8	333	45	13.5135
							ErF/-	25.9438	2.56531						averagegm130	sem	ttest
														ErF/+	5.17738	0.280835	0.0189
														ErF/-	24.3905	5.46554
Fig2C
										p62	F.Cp623- wt	lc3	F.CLC3-wt	tubulin		grp78	tubulin	F.C grp78-wt
									wt	4900376		6832861		5796033	wt	3564113	7246841				p62	lc3	grp78
									ko	7758447	1.59617	11947882	1.76288	5749054	ko	7285439	6893962	1.94457		1	1.59617	1.76288	1.94457
									wt	12500711		2543518		2138083	wt	6904497	8514962			1	1.10984	1.59073	1.7599
									ko	15206054	1.10984	5462296	1.59073	2886477	ko	11106823	9315619	1.7599		1	1.42802	2.07001	1.09116
									wt	6934669		4073598		8697669	wt	90574	94310.1			ttest	0.0569316	0.00449726	0.0821324
									ko	7562995	1.42802	6440012	2.07001	6642598	ko	93681.3	99493.8	1.09116
										p62	lc3	grp78
									wt	1	1	1
									ko	1.80788	1.31097	1.59854
									sem	0.139819	0.140174	0.259234
Fig2D								Fig2E							Fig2F												Fig2G
	Cell No	Grp78	%	average	sem	ttest			Cell No	GM130 dilated	%	average	sem	ttest		Cell No	GM130 dilated	%	average	sem		Cell No	LC3	%	average	sem		Cell No	GM130 dilated	%	average	sem
WT	113	34	30.0885					WT	95	5	5.26316				WT	95	5	5.26316			WT	113	36	31.8584			WT	95	5	5.26316
	47	17	36.1702						96	9	9.375					96	9	9.375				47	13	27.6596				96	9	9.375
	46	15	32.6087						73	11	15.0685					73	11	15.0685				46	13	28.2609				73	11	15.0685
	91	31	34.0659						103	7	6.79612					103	7	6.79612				91	23	25.2747				103	7	6.79612
	49	15	30.6122						114	11	9.64912					114	11	9.64912				49	12	24.4898				114	11	9.64912
	49	18	36.7347						109	14	12.844					109	14	12.844				49	11	22.449				109	14	12.844
	75	12	16						127	7	5.51181					127	7	5.51181				75	13	17.3333				127	7	5.51181
	83	26	31.3253						118	12	10.1695					118	12	10.1695				83	24	28.9157				118	12	10.1695
	50	18	36	31.5117	2.10929	7.85154e-07			121	9	7.43802					121	9	7.43802				50	12	24	25.5824	1.41247		121	9	7.43802
									125	19	15.2	9.73152	1.15494			125	19	15.2	9.73152	1.15494								125	19	15.2	9.73152	1.15494
MMC	86	47	54.6512
	97	42	43.299					MMC	65	19	29.2308			1.43839e-06	LPS	134	39	29.1045			LPS	64	48	75			MMC	65	19	29.2308
	106	67	63.2075						64	14	21.875					125	37	29.6				94	57	60.6383				64	14	21.875
	129	72	55.814						59	21	35.5932					80	26	32.5				85	56	65.8824	67.1736	4.19583		59	21	35.5932
	58	38	65.5172						61	19	31.1475					119	46	38.6555										61	19	31.1475
	18	14	77.7778						69	26	37.6812					92	32	34.7826										69	26	37.6812
	43	26	60.4651						36	21	58.3333					81	29	35.8025										36	21	58.3333
	72	42	58.3333						31	15	48.3871					94	32	34.0426										31	15	48.3871
	72	40	55.5556						44	18	40.9091					86	24	27.907										44	18	40.9091
	69	37	53.6232	58.8244	2.85078				34	16	47.0588					95	30	31.5789										34	16	47.0588
	Cell No	LC3	%	average	sem				28	19	67.8571	41.8073	4.40722			69	19	27.5362	32.151	1.1628								28	19	67.8571	41.8073	4.40722
WT	113	36	31.8584
	47	13	27.6596																								ATMi	12	5	41.6667
	46	13	28.2609																									30	10	33.3333
	91	23	25.2747																									31	13	41.9355
	49	12	24.4898																									21	9	42.8571
	49	11	22.449																									24	7	29.1667
	75	13	17.3333																									20	8	40
	83	24	28.9157																									21	9	42.8571
	50	12	24	25.5824	1.41247	2.53872e-08																						21	7	33.3333
																												17	5	29.4118
MMC	86	49	56.9767																									14	4	28.5714	36.3133	1.93191
	97	48	49.4845
	106	51	48.1132																								ATRi	52	16	30.7692
	129	58	44.9612																									42	14	33.3333
	58	32	55.1724																									55	16	29.0909
	18	10	55.5556																									63	21	33.3333
	43	20	46.5116																									38	8	21.0526
	72	27	37.5																									40	12	30
	72	39	54.1667																									33	8	24.2424
	69	31	44.9275	49.337	1.95113																							42	14	33.3333
																												39	16	41.0256
																												51	14	27.451	30.3632	1.74706
FIG2H
														TUBULIN	BIP	LC3	normLC3FC-unt	normBIPFC-unt
													unt	3387	10819	1243	1	1
													MMC	3965	19586	6776	4.65666	1.54643
													ATMI	3659	9787	5011	3.73169	0.837366
													ATRI	4722	4082	1022	0.589751	0.270629
													unt	6726	4004	3600	1	1
													MMC	5513	13935	6048	2.04964	4.24602
													ATMI	7632	2000	4246	1.03943	0.440204
													ATRI	6798	13624	3015	0.82863	3.36656
													unt	7160	15469	14750	1	1
													MMC	5650	20146	22514	1.93431	1.65041
													ATMI	5652	13061	11135	0.956333	0.844334
													ATRI	6204	13186	10659	0.833999	0.852415
													unt	7160	2051	1328	1	1
													MMC	5650	11100	5291	5.04899	6.85839
													ATMI	5652	5673	3012	2.87321	3.50395
													ATRI	6204	8473	2444	2.12395	4.76774
													unt	BIPMMC	BIPATMI	BIPAATRI	TTEST	LC3MMC	LC3 ATMI	LC3ATRI	TTEST
													1	1.54061	0.837366	0.270629		4.65666	3.72745	0.589751
													1	4.24602	0.440204	3.36656	0.0871638	2.04964	1.03943	0.82863	0.0266893
													1	1.65235	0.844334	0.852415	0.0935401	1.93431	0.956333	0.833999	0.145603
													1	6.85839	3.50395	4.76774	0.260609	5.04899	2.87321	2.12395	0.0364201
														average F.C grp78	average F,C LC3
													unt	1	1
													MMC	3.57531	3.4224
													ATMI	1.40646	2.15017
													ATRI	2.31434	1.09408
														sem	sem
													MMC	1.25996	0.830063
													ATMI	0.705512	0.688174
													ATRI	1.05831	0.347981

## Sheet: FigS2
FIGS2A
															STANDARD CURVE 2DG6P
FIGS2C												FIGS2D
Weight (g)
												0	0.253
High fat diet	Week 8	Week 9	Week 10	Week 11	Week 12	Week 13	Week 14	Week 15				0.1	0.275	0.022
M	50.2	50.9	51.2	53.06	50.7	52.2	52.8	54.6				0.5	0.325	0.072
M	53.2	54	54.5	57.07	55.7	57	59.5	62				1.25	0.518	0.265
M	39.6	40.6	46.9	47.8	49.3	51.8	53.5	55				2.5	0.856	0.603
M	49.6	51.34	51.7	53	53.4	52.56	51.68	52.9				5	1.8	1.547
average (ErF1/+)	48.15	49.21	51.075	52.7325	52.275	53.39	54.37	56.125
st.error. mean	2.95677	2.95055	1.5697	1.90005	1.42383	1.2133	1.75059	2.01055						OD2DG	2DGuptake
												1st experiment	liverwt	0.336	1.33207
												w/oinsulin	liverko	0.904	2.56809			average	SEM
High fat diet	Week 8	Week 9	Week 10	Week 11	Week 12	Week 13	Week 14	Week 15					musclewt	0.07	0.489227	liver	Er1F/+	0.972962	0.179785
M	56.19	56	56.1	50	54.4	55.1	57.1	58.67					muscleko	0.323	1.29087		Er1F/++insulin	2.59632	0.689237
M	50.36	51.8	51.8	51.8	52.9	55.33	54.67	55				2nd experiment	w1	0.947	3.26806
M	49.26	52.3	52.6	54.06	53.9	54.1	56.6	57.95				with ins	w2	0.958	3.30292	liver	Er1F/-	2.94707	0.198061
M	45.62	52.05	53.5	51.78	53.4	54.5	55.54	54.78					ki	1.247	4.21863		Er1F/-+insulin	4.59358	0.7421
average (ErF1/-)	50.3575	53.0375	53.5	51.91	53.65	54.7575	55.9775	56.6					k2	1.817	6.02471
st.error. mean	2.19215	0.99276	0.933631	0.831645	0.322749	0.280428	0.543789	0.999158					k3	1.032	3.53739
													w1-muscle	0.747	2.63435	muscle	Er1F/+	0.392057	0.054093
													w2muscle	0.547	2.00063		Er1F/++insulin	1.99852	0.367706
													kimuscle	0.92	3.18251
													k2muscle	1.18	4.00634	muscle	Er1F/-	1.15357	0.0715407
													k3muscle	0.847	2.9512		Er1F/-+insulin	3.38002	0.3202
												3rd exp	w1	0.171	0.809252
													w2	0.161	0.777567
													w+ins	0.3	1.218
													k1	0.874	3.03676
													k2	0.937	3.23638
													w1	0.011	0.302281
													w2	0.037	0.384664
													w+ins	0.345	1.36058
													k1	0.269	1.11977
													k2	0.247	1.05006

## Sheet: Fig3
FIG3A						Fig3A																									FIG3D
		Normal diet
	Er1F/+ animals (weight; gr)	week 1	week 2	week 3	week 4	week 5	week 6	week 7	week 8	week 9	week 10	week 11	week 12	week 13	week 14	week 15	week 16	week 17	week 18	week 19	week 20	week 21	week 22	week 23								WT-4m	KO-4m	WT-6m	KO-6m
		28.68	29.68	29.98	31.5	33.22	34.09	34.1	34.88	35.43	35.73	35.7	35.87	36.12	37.39	35.17	35.82	36.29	36.85	37.5	36.6	36.18	37.84	37.03								144	103	115	104
		29.59	29.62	30	30.42	31.2	33.32	33.43	33.5	32.56	35.14	35.44	35.49	36.13	37.48	35.97	36.78	36.7	37.14	35.63	38.36	38.02	38.48	35.17								122	107	116	95
		29.68	30.15	30.19	30.53	31.9	34.16	34	33.85	33.92	34.35	36.67	37.2	35.84	37.36	36.38	37.18	37.64	37.6	38.71	39.36	38.76	38.87	38.57								143	106	118	121
		36.36	36	35.2	39.8	40.1	41.92	43	44.2	43.8	44.7	48.2	48	48.3	46.27	47.6	49.24	48.9	47.57	45.6	48.78	48.58	48.8	48.9								146	118	147	103
		33.8	34.4	35.6	36.7	37	37.9	39.5	39.8	42.3	42	40	38.14	41.3	41.9	39.94	37.65	37.45	38.19	38.3	37.6	38.39	38.23	38.92										118	126
		29.6	30.4	31.7	31.7	32	34	35.7	36.52	36.2	34.25	37.3	36.96	38.15	37.8	39.78	39.3	41	39.98	41.08	41.45	42.75	42.9	41.96										202
		35.8	36.3	37	37.67	38.2	39.6	41.2	42.8	44.3	44.2	44.2	41.2	45.95	46.6	44.89	42.54	41.14	41.9	41.6	41.5	42.06	40.5	41.9										127
		34.57	35.4	37.2	37	38.3	39.22	39.9	40.9	41.8	42.7	43.48	43.7	44.1	42.26	43.92	43.1	41.9	42.83	42.62	45.19	45.76	44.1	44.1								138.75	108.5	124	105.75
																																5.61805	3.27872	11.9875	5.86003
	Er1F/- animals (weight; gr)	week 1	week 2	week 3	week 4	week 5	week 6	week 7	week 8	week 9	week 10	week 11	week 12	week 13	week 14	week 15	week 16	week 17	week 18	week 19	week 20	week 21	week 22	week 23								FIG3E
		27.8	28.03	28.35	29.03	29.35	30.36	31.2	31.47	30.92	31.9	32.9	32.98	32.04	33.65	32.45	32.75	32.18	33.37	32.67	34.4	34.89	36.41	35								WT				WT	Lyz2 KO
		24.33	25.09	25.97	26.57	27.24	27.42	28.14	27.82	28.12	29.32	29.03	29.87	29.66	31.42	30.92	31.36	30.71	31.71	31.81	32.89	33.81	33.34	33.58								1.207				0.744883	0.69952
		26.065	26.56	27.16	27.8	28.295	28.89	29.67	29.645	29.52	30.61	30.965	31.425	30.85	32.535	31.685	32.055	31.445	32.54	32.24	33.645	34.35	34.875	34.29								1.275
		35.56	36	37	37.7	38	40.39	41	41.4	43	42.7	44.3	44.2	43.4	41.5	45.8	46.6	46.09	46.7	45.56	48.5	48.1	46.9	48								0.3171	0.744883	0.173617		0.173617	0.136445
		33.7	34.2	34.7	34.98	35	35.9	38.2	39.4	41.2	40.1	39.7	39.4	39.9	40.1	39.81	37.55	37.2	39.21	39.95	38.7	38.4	40	40.3								0.2734
		32.9	33.2	34.7	33.4	34.6	36	36.4	38.8	38	35.85	38.67	39.3	39.4	39.4	39.16	39.4	40.8	39.7	40.6	40.5	40.6	42.3	42.85								0.7053
		33.7	34.2	34.7	34.98	35	35.9	38.2	39.4	41.2	40.1	39.7	39.4	39.9	40.1	39.81	37.55	37.2	39.21	39.95	38.7	38.4	40	40.3								0.6915
		31.8	32	33.6	33.9	34.25	34.7	36.1	37.45	37.8	35.4	38.3	38.9	38.95	39	39.01	38.7	40.63	39.95	41.1	41.61	42.56	42.6	42.85
																																KO
																																0.4137
																																0.3435
	average weight (Er1F/+ animals)	32.26	32.7437	33.3588	34.415	35.24	36.7763	37.6037	38.3062	38.7888	39.1337	40.1238	39.57	40.7363	40.8825	40.4563	40.2013	40.1275	40.2575	40.13	41.105	41.3125	41.215	40.8188								0.7644
	average weight (Er1F/- animals)	30.7319	31.16	32.0225	32.295	32.7169	33.695	34.8638	35.6731	36.22	35.7475	36.6956	36.9344	36.7625	37.2131	37.3306	36.9956	37.0319	37.7987	37.985	38.6181	38.8888	39.5531	39.6463								0.7644
	st. error of the mean (Er1F+ animals)	1.12382	1.0725	1.13324	1.3257	1.24569	1.16021	1.31766	1.47465	1.67635	1.64672	1.66117	1.55603	1.7383	1.40364	1.62623	1.59755	1.47428	1.30611	1.13166	1.45791	1.50867	1.35281	1.54382								1.46	0.69952	0.136445
	st. error of the mean (Er1F- animals)	1.45241	1.4304	1.47923	1.40833	1.37008	1.54952	1.63341	1.83803	2.06944	1.73651	1.834	1.74388	1.80866	1.40891	1.82728	1.7715	1.90849	1.7718	1.79796	1.82	1.71191	1.58999	1.78408								1.475
																																0.5296
																								0.00315045								0.4137
																																0.4748
																																0.3561
FIG3B																																FIG3F
2mold+A39:Z184
		G0	G15	G30	G45	G60	G120	G180
	WT	49	172	142	141	124	73	67																								Marking	Genotype	G0	G15	G30	G45	G60	G120
	WT	86	178	165	146	160	101	78				0	15	30	45	60	120	180															WT	73	48	29	29	30	47			0	15	30	45	30	120
	WT	100	229	226	230	210	103	75			WT	79.2609	186.348	190.783	167.783	146.043	86.3043	70.4348															WT	78	61	51	37	51	56		WT	103.5	76.0833	44.5	34.5	36.4167	43.5
	WT	81	275	203	140	177	74	71			Lys2-KO	72.3077	173.308	187.077	161.692	151.846	80.8462	63.0769															WT	124	104	91	70	65	55		KO	104.875	70.75	44.375	37.875	42.125	49.125
	WT	121	267	192	174	180	99	91																									WT	83	44	21	21	24	46
	WT	105	224	231	414	239	121	95				5.29681	11.662	13.2508	15.582	10.9524	4.80753	3.35444															WT	86	33	27	16	14	12			5.71481	8.84073	6.16871	5.29937	4.87022	3.81087
	WT	69	93	158	133	95	66	66				3.73889	10.3394	15.2145	11.6313	10.3854	6.38894	2.91649															WT	124	65	25	18	19	36			6.3708	8.38313	5.83076	3.77226	2.91203	2.79947
	WT	101	257	338	126	116	77	80																									WT	99	60	39	21	24	29
	WT	104	181	185	147	136	68	65			ttest	0.367654	0.458745	0.861212	0.788993	0.728336	0.499566	0.149234															WT	102	115	73	68	64	57		ttest	0.876593	0.682866	0.989015	0.645786	0.388551	0.295609
	WT	63	198	194	159	143	85	66																									WT	123	136	61	35	31	48
	WT	95	222	251	208	182	126	101																									WT	104	80	46	47	47	52
	WT	146	251	326	287	272	117	102																									WT	123	80	30	24	38	48
	WT	61	126	212	125	93	94	53																									WT	123	87	41	28	30	36
	WT	82	177	273	273	222	141	73
	WT	63	165	136	147	113	87	77																										103.5	76.0833	44.5	34.5	36.4167	43.5
	WT	51	108	135	114	104	65	52																										19.7967	30.6252	21.3691	18.3576	16.8709	13.2012
	WT	45	115	101	92	76	68	51																										5.71481	8.84073	6.16871	5.29937	4.87022	3.81087
	WT	62	191	129	111	111	66	51
	WT	59	107	107	93	87	56	44
	WT	61	160	134	99	101	65	63																									KO	101	98	39	39	41	50
	WT	55	122	143	135	112	64	74																									KO	123	80	72	53	57	51
	WT	85	218	208	178	148	81	54																									KO	91	56	27	25	31	44
	WT	79	250	199	187	158	88	71																									KO	120	104	44	42	43	47
	average	79.2609	186.348	190.783	167.783	146.043	86.3043	70.4348																									KO	83	42	27	23	43	57
	smean	5.29681	11.662	13.2508	15.582	10.9524	4.80753	3.35444																									KO	93	42	39	34	32	35
																																	KO	95	80	66	50	47	48
																																	KO	133	64	41	37	43	61
																																		104.875	70.75	44.375	37.875	42.125	49.125
																																		18.0193	23.7111	16.4919	10.6695	8.23646	7.91811
	KO	56	136	199	220	182	110	63																										6.3708	8.38313	5.83076	3.77226	2.91203	2.79947
	KO	67	187	210	234	234	137	75
	KO	62	144	140	146	123	71	74
	KO	79	211	318	202	202	102	69
	KO	57	135	173	108	110	72	58
	KO	64	182	218	186	142	76	54																				FIG3G									FIG3H
	KO	89	123	150	146	153	78	64																					A.U intensity PAS	average A.U								HPRT		average	G/G		average
	KO	85	246	267	204	186	90	79																				ko1_1	63558								wt1	21.2693	21.2198	21.2446	27.5637	27.1476	27.3557
	KO	82	203	150	147	133	61	51																				ko1_2	68301								wt2	21.3719	21.906	21.6389	27.7539	27.7918	27.7729
	KO	60	136	143	128	127	60	50																				ko1_3	71782	67880.3							wt3	21.0217	20.6792	20.8504	27.423	27.1189	27.2709	WT1	overwt1	overwt2	overwt3
	KO	88	182	141	125	130	62	53																				ko2_1	63401				wtpas	kopas			KO1	21.8926	21.5603	21.7264	26.4768	26.1997	26.3382	100	282.697	287.212	350.333
	KO	91	163	147	136	123	65	54																				ko2_2	64921			1	43701	67880			KO2	21.7194	21.4634	21.5914	27.0221	26.9922	27.0071	100	161.929	164.515	200.671	260.387	30.4617
	KO	60	205	176	120	129	67	76																				ko2_3	74547	67623		2	38487	67623			KO3	21.9948	21.6605	21.8276	26.5493	26.4062	26.4778	100	275.288	279.685	341.152
																												ko3_1	24304			3	29573	48285										PVALUEOVER WT
																												ko3_2	46006			4	6291.5	41776														0.02
	average	72.3077	173.308	187.077	161.692	151.846	80.8462	63.0769																				ko3_3	40994	48285.7		average	29513.1	56391
	smean	3.73889	10.3394	15.2145	11.6313	10.3854	6.38894	2.91649																				ko4_1	79087			sem	8271.81	6692.41
																												ko4_2	21436			t.test		0.03
																												ko4_3	24806	41776.3							Gys		average							Pygl		average
																																					21.9986	21.7921	21.8953							19.9617	20.0235	19.9926
																												wt1_1	50477								21.7488	22.4617	22.1052							19.7518	19.8925	19.8221
		Genotype	G0	G15	G30	G45	G60	G120	G180																			wt1_2	44391								21.5477	21.398	21.4728	WT	overwt1	overwt2	overwt3			19.7211	19.3822	19.5517	WT
	WT	102	237	255	160	143	98	97																				wt1_3	36235	43701							21.7894	21.7788	21.7841	100	150.842	132.74	147.912	170.542	15.2062	20.7559	20.9261	20.841	100
	WT	102	173	202	154	192	88	50																				wt2_1	30028								21.345	21.8336	21.5893	100	157.228	138.36	154.174			21.1241	21.202	21.1631	100
	WT	53	108	99	94	88	55	46																				wt2_2	40358								21.2051	21.3674	21.2862	100	228.494	201.073	224.055			22.0351	22.4764	22.2557	100
	WT	64	151	163	128	121	60	45																				wt2_3	45074	38486.7										P VALUE OVER VWT			0.08						P VALUE OVER VWT
	WT	77	127	104	89	77	51	40			0	15	30	45	60	120	180											wt3_1	41894
	WT	114	170	205	199	157	117	95		WT	81.7647	156.412	173.176	153.059	145.706	89.4118	74.0588											wt3_2	27091
	WT	96	169	247	208	244	200	118		Lys2-KO	64.0833	139.167	145	121.5	112.417	70.4167	60.9167											wt3_3	19735	29573.3
	WT	58	105	141	130	142	91	52																				wt4_1	3910
	WT	62	138	161	158	164	109	86			5.08135	8.89649	11.9774	9.92119	11.1799	8.26628	8.18961											wt4_2	8673	6291.5
	WT	111	187	146	132	115	83	72			3.71006	4.55244	7.28011	6.24196	6.65771	5.06542	2.98851
	WT	102	181	223	213	189	80	173
	WT	89	180	145	127	102	82	85
	WT	66	159	139	127	126	70	54		ttest	0.0152228	0.138701	0.0814081	0.0218009	0.0295216	0.0887001	0.204716
	WT	88	185	113	112	84	68	52																																average F.C-wt
	WT	50	84	169	159	158	71	51																														glycogenin		260.387	30.4617
	WT	88	153	238	213	203	105	72																														G/K		16.9757	3.17163
	WT	68	152	194	199	172	92	71																														Gys		170.542	15.2062
																																						Pygl		48.5564	7.9385
	average	81.7647	156.412	173.176	153.059	145.706	89.4118	74.0588
	smean	5.08135	8.89649	11.9774	9.92119	11.1799	8.26628	8.18961
	KO	81	144	139	97	98	56	49
	KO	80	140	145	129	107	91	60
	KO	55	171	150	163	131	70	54
	KO	57	135	134	109	92	55	44
	KO	59	125	142	123	151	89	58
	KO	56	137	181	160	150	82	66
	KO	65	152	145	123	126	96	83
	KO	85	158	189	124	119	66	73
	KO	41	114	105	98	82	43	57
	KO	67	138	170	102	98	66	62
	KO	56	134	113	108	89	49	60
	KO	67	122	127	122	106	82	65
	average	64.0833	139.167	145	121.5	112.417	70.4167	60.9167
		smean	3.71006	4.55244	7.28011	6.24196	6.65771	5.06542	2.98851
Genotype	Gender	G0	G15	G30	G45	G60	G120	G180
WT	M	95	173	247	146	133	77	71
WT	M	96	195	267	191	177	99	75
WT	M	70	238	207	172	166	129	74
WT	M	81	218	255	261	282	114	83
WT	M	58	133	149	161	139	91	98
WT	M	93	265	253	271	228	304	100
WT	M	101	207	281	383	531	268	107
WT	M	82	157	210	253	252	99	70
WT	M	128	258	442	431	398	175	98
WT	M	91	203	257	198	166	74	61
WT	M	54	98	84	68	66	45	43
WT	M	72	169	216	176	204	119	77
WT	M	166	309	412	422	330	171	94
WT	M	196	443	402	374	378	209	126				0	15	30	45	60	120	180
WT	M	195	418	364	412	330	234	151			WT	128.067	276.667	311.733	288.533	272.067	140.467	95.2667
WT	M	158	302	266	218	203	118	95			Lys2-KO	119.1	208.4	200.7	186.1	175.1	100.7	74.7
WT	M	178	318	323	320	297	183	125
WT	M	136	341	422	379	345	143	112				12.0966	24.5401	21.8964	26.5988	24.1425	12.2622	6.70641
WT	M	177	408	386	375	420	163	117				8.03527	19.3633	18.2921	14.3104	14.7207	8.23684	5.48544
WT	M	214	528	571	HI	HI	561	181
WT	M	340	535	HI	588	592	457	212
WT	M	146	472	547	590	HI	483	279			TTEST	0.586916	0.0570348	0.00148605	0.00727644	0.0060415	0.0245342	0.0387966
	average	128.067	276.667	311.733	288.533	272.067	140.467	95.2667
	smean	12.0966	24.5401	21.8964	26.5988	24.1425	12.2622	6.70641
LYS-KO	M	112	299	413	371	433	229	157
LYS-KO	M	132	234	238	226	226	114	73
LYS-KO	M	156	269	211	194	173	113	93
LYS-KO	M	117	326	289	267	196	102	81
LYS-KO	M	137	197	184	158	130	77	69
LYS-KO	M	150	227	234	213	246	148	107
LYS-KO	M	115	223	234	208	220	132	82
LYS-KO	M	163	411	389	377	330	205	98
LYS-KO	M	182	261	192	127	184	216	128
LYS-KO	M	87	139	86	116	116	71	47
LYS-KO	M	121	122	138	149	141	92	71
LYS-KO	M	85	164	172	142	123	72	55
LYS-KO	M	91	183	221	188	180	86	69
	average	119.1	208.4	200.7	186.1	175.1	100.7	74.7
	smean	8.03527	19.3633	18.2921	14.3104	14.7207	8.23684	5.48544
Fig3C
Genotype	G0	G15	G30	G45	G60	G120	G180
WT	99	192	213	186	166	90	69
WT	92	202	154	126	112	64	52
WT	100	353	356	236	265	149	94
WT	66	264	235	209	147	97	70
WT	71	191	222	187	131	79	55
WT	83	182	274	269	209	108	69
WT	62	262	219	186	162	82	62			0	15	30	45	60	120	180
WT	55	188	180	179	205	99	72		WT	79.0769	219.385	216.231	173.846	157.154	88.8462	66.9231
WT	93	184	175	83	86	53	47		KO	69	153.091	141.727	117.364	106.273	71.9091	57.1818
WT	83	207	195	160	149	93	73
WT	104	305	200	148	127	77	71			4.92308	16.8593	14.3925	13.3151	12.9262	6.71379	3.34637
WT	53	123	209	146	138	99	76			6.91244	11.2108	10.8302	6.59514	5.78413	3.20923	2.47834
WT	67	199	179	145	146	65	60
									ttest	0.237753	0.00467929	0.000586534	0.00162906	0.00271197	0.0431547	0.033638
average	79.0769	219.385	216.231	173.846	157.154	88.8462	66.9231
smean	4.92308	16.8593	14.3925	13.3151	12.9262	6.71379	3.34637
KO	61	110	124	104	119	67	58
KO	55	140	128	110	99	62	59
KO	38	137	115	102	101	69	50
KO	42	119	107	101	95	67	54
KO	57	145	123	95	96	55	53
KO	92	206	173	102	88	62	50
KO	109	178	107	118	93	81	60
KO	99	158	117	119	89	88	78
KO	78	229	200	167	151	84	58
KO	63	123	165	144	125	74	61
KO	65	139	200	129	113	82	48
average	69	153.091	141.727	117.364	106.273	71.9091	57.1818
smean	6.91244	11.2108	10.8302	6.59514	5.78413	3.20923	2.47834
[truncated: 11 more columns]

## Sheet: FigS3
FIGS3A																										FigS3C					FigS3D
Er1F/+			Er1F/-					Er1F/+	Er1F/-																						hypo ercc1 expression
weight	fat	length	weight	fat	length		averageweight	32.79	29.767																							DAPI	Ercc1	%
32.93	0.93	12.5	32	0.44	12			1.64411	0.598331																						wt	250	56	22.4
34.09	0.8	12	29.63	0.36	12																											150	48	32
34.01	1.38	12	30.77	0.73	12			Er1F/+	Er1F/-																							150	60	40
34.18	1.11	12	30.54	0.79	12.1		averagefat	0.807778	0.578																							120	15	12.5
33.46	1	12.1	28.41	0.7	12			0.115552	0.066463																						ko	120	15	12.5
24.59	0.35	11	29.76	0.56	13																											50	15	30
25.18	0.3	11	26.67	0.36	13		averagelength	11.9	12.41																							60	20	33.3333
37.24	0.7	13	28.28	0.56	12			0.653835	0.693542
39.43	0.7	11.5	33.02	0.95	14																											wt	ko
			28.59	0.33	12																										average	26.725	25.2778
																																5.95194	6.46095
FigS3B
Flox/+
	4.02	5.6	5.28	5.37	5	5.3	6.89	4.63	5.91	5.06	4.07	6.9	3.07
	2.45	4.11	4.33	5.11	4.8	5.2	6.75	5.13	4.32	4.3	4.27	5.5	3.57
	2.36	3.15	4.37	4.84	5.08	4.8	8.11	3.67	4.8	4.45	4.48	6.5	2.01
	2.42	3.44	4.31	4.16	4.21	4.1	7.07	4.11	5.99	4.51	4.61	6.05	4.04
	4.34	5.67	5.88	5.79	5.5	5.7	8.2	4.1	5.83	5.54	6.03	7.5	3.04
	3.45	4.89	4.2	5.17	4.4	5.3	5.7	5	6.28	5.35	5.8	6.33	4.49
	3.55	5.61	5.36	5.12	5.23	5.14	5.12	4.37	4.6	5.61	5.03	5.5	3.8
flox/-
	4.77	3.24	3.97	6.07	6	6.11	5.31	3.72	3.58	3.73	4.39	6.6	3.73
	2.84	5.75	5.74	3.87	4.9	4.5	6.52	5.53	4.72	5.37	5.9	6.6	2.22
	3	4.64	3.56	4.24	4.8	4.36	7.46	3.71	3.24	4.63	4.51	5.2	3.62
	3.33	3.78	4.16	4.26	5.11	4.11	5.02	3.4	4.14	4.58	3.67	9.3	4.83
	2.79	3.9	4.06	4.51	5	4.65	6.84	4.5	5.97	5.53	6.15	7.5	4.32
	2.62	3.34	3.03	4.52	4.33	4.73	6.2	3.84	6.41	5.13	6.38	6.4	4.31
	4.87	5.05	5.89	6.23	6.5	6.45	6.58	4.46	5.37	3.52	5.16	6.7	4.19
days	1	2	3	4	5	6	7	8	9	10	11	12	13
Er1F/+	3.22714	4.63857	4.81857	5.08	4.88857	5.07714	6.83429	4.43	5.39	4.97429	4.89857	6.32571	3.43143	average
Er1F/-	3.46	4.24286	4.34429	4.81429	5.23429	4.98714	6.27571	4.16571	4.77571	4.64143	5.16571	6.9	3.88857	average
Er1F/+	0.309698	0.406111	0.254197	0.189159	0.172274	0.191357	0.430497	0.19805	0.298137	0.208039	0.286609	0.275109	0.306683	sem
Er1F/+	0.360938	0.352992	0.406336	0.354863	0.283548	0.344361	0.323241	0.274225	0.453709	0.294848	0.385801	0.475094	0.317066	sem

## Sheet: Fig4
Fig4A,B,C						Fig4D																				Fig4E									Fig4F
	Inflamatory infiltrates (% of tissue area)		SenTraGor (%)			WT	CD45	PECAM	DAPI	CD45/DAPI	PECAM/DAPI		wt	Mac1	ICAM	DAPI	Mac1/DAPI	ICAM/DAPI		wt	Mac1	VCAM	DAPI	Mac1/DAPI	VCAM/DAPI			WT	CD45	PECAM	DAPI	CD45/DAPI	PECAM/DAPI		WT	CD45	PECAM	DAPI	CD45/DAPI	PECAM/DAPI
A/A	Er1F/+	Er1F/-	Er1F/+	Er1F/-			A.U fluorescence intensity	A.U fluorescence intensity	A.U fluorescence intensity					A.U fluorescence intensity	A.U fluorescence intensity	A.U fluorescence intensity					A.U fluorescence intensity	A.U fluorescence intensity	A.U fluorescence intensity						A.U fluorescence intensity	A.U fluorescence intensity	A.U fluorescence intensity					A.U fluorescence intensity	A.U fluorescence intensity	A.U fluorescence intensity
ko1		9				1.1	166612862	5823119	4828232036	0.034508	0.173045		1.1	61682019	1589628	4280198864	0.014411	0.0532873		1.1	112339015	111987345	5401013831	0.0207996	0.0207345			1.1	72203857	424954660	3581540404	0.02016	0.118651		1.1	25956347	121034646	697630719	0.0372064	0.173494
ko2		21				1.2	381570104	8503723	6768681703	0.0563729	0.180259		1.2	163886737	1959890	3645718836	0.0449532	0.0771331		1.2	101999254	54149593	5296496499	0.0192579	0.0102237			1.2	90201446	574418331	3631882748	0.024836	0.15816		1.2	40564683	107397901	518253332	0.0782719	0.207231
ko3		19		23		1.3	425413797	18660544	7850142619	0.0541919	0.341066		1.3	316585026	1609740	5568526601	0.0568526	0.041477		1.3	96259613	442893566	4780628013	0.0201353	0.0926434			1.3	65558138	760881256	3091299214	0.0212073	0.246136		2.1	20049550	170315959	332489825	0.0603012	0.512244
ko4		23		11		2.1	496260904	7337559	5442180900	0.0911879	0.193451		1.4	18590554	1520083	2574362201	0.00722142	0.0533566		1.4	108603794	356353306	5099475580	0.0212971	0.0698804			2.1	9240702	344339847	3969376578	0.002328	0.0867491		2.2	27065273	258069116	855487436	0.0316373	0.301663
wt1	8		1	9		2.2	249240702	5943311	5268723887	0.0473057	0.161851		1.5	120829682	1724688	3533601810	0.0341945	0.043578		1.5	346262196	368725321	7078897211	0.0489147	0.052088			2.2	150731893	620927169	3870919421	0.0389396	0.160408		3.1	37824071	134514536	381402603	0.099171	0.352684
ko5		24				2.3	137505165	7598077	5628152692	0.0244317	0.1937		1.6	58967373	699547	3461484303	0.0170353	0.0289966		2.1	169836433	464123479	9066922492	0.0187314	0.0511886			2.3	159167815	139507289	2881774707	0.0552326	0.0484102		average				0.0613176	0.309463
wt2						3.1	77542202	1688562	4151241891	0.0186793	0.0413578		2.1	70483098	157499	3611609562	0.0195157	0.00625704		2.2	182978650	740241477	6652757834	0.0275042	0.111268			3.1	132536157	368243658	3742157226	0.035417	0.0984041		smean				0.0162881	0.0774533
wt3	7		1			3.2	212938226	1727992	4200907958	0.0506886	0.0558473		2.2.	64813476	420824	3375258408	0.0192025	0.017889		2.3	444823806	471159607	7465685979	0.0595824	0.06311			3.2	138370064	764416035	4103637798	0.0337189	0.186278		ko	CD45	PECAM	DAPI	CD45/DAPI	PECAM/DAPI
wt4	5		0			3.3	371285440	4698227	4744004534	0.0782641	0.142096		2.3	86222452	3566367	5052950098	0.0170638	0.101268		2.4	79521350	96138659	6406602531	0.0124124	0.0150062			average				0.0289799	0.1379			A.U fluorescence intensity
ko6		19		13		4.1	151552743	6035560	8466003357	0.0179013	0.10229		2.4	15522125	940669	3108001320	0.00499425	0.0434258		2.5	406329775	383151400	8741718607	0.0464817	0.0438302			smean				0.00904484	0.0362057		1.1	206712408	1251963306	1301452837	0.158832	0.961974
ko7		28		7		4.2	608386851	10350335	4105990014	0.148171	0.361683		2.5	106246843	1573529	3415919852	0.0311034	0.0660936		3.1	175882117	317752956	6399421057	0.0274841	0.0496534			ko	CD45	PECAM	DAPI	CD45/DAPI	PECAM/DAPI		1.2	59773732	680076905	783260302	0.076314	0.868264
ko8		21		12		4.3	453686438	10690442	4658836232	0.0973819	0.329238		2.6	85842516	563812	3711155016	0.0231309	0.021798		3.2	479836289	958686295	5324610164	0.0901167	0.180048				A.U fluorescence intensity						1.3	95701762	246880309	439461806	0.21777	0.561779
ko9		19		24		average				0.0599237	0.189657		3.1	161265352	798807	5423343233	0.0297354	0.0211333		3.3	65557134	89105114	8986540261	0.00729504	0.0099154			1.1	806289888	1761573691	3359938877	0.239972	0.524287		2.1	86379419	285183511	439461806	0.196557	0.648938
wt5	9					smean				0.0221339	0.0610419		3.2	551741276	579307	7381184286	0.0747497	0.0112609		3.4	106059315	155353392	6821428059	0.015548	0.0227743			1.2	352467860	1112756973	3556081267	0.0991169	0.312917		2.2.	101768681	971099059	935955292	0.108732	1.03755
wt6	5												3.3	309179149	1989323	4938091282	0.0626111	0.0578014		3.5	439298669	710056962	9859533546	0.0445557	0.0720173			1.3	448667212	2309548324	4431720185	0.10124	0.52114		3.1	174367969	329520776	508469209	0.342927	0.648064
wt7	6		0										3.4	127131973	1641071	5407506170	0.0235103	0.0435434		3.6	218207501	555079058	9197344037	0.0237251	0.0603521			2.1	2078180814	4496781738	4292022641	0.484196	1.04771		3.2	399116070	629670944	768045262	0.519652	0.819836
wt8	4		0										3.5	79606721	708671	3669368687	0.0216949	0.0277106		4.1	24010130	53437787	6804862115	0.00352838	0.00785288			2.2	293771952	1518699208	3817311467	0.0769578	0.397845		average				0.231541	0.792343
													3.6	226668388	1039850	4133051108	0.0548429	0.0360987		4.2	337536731	400300735	8481770546	0.0397956	0.0471954			2.3	522896723	1492631428	3531235508	0.148078	0.422694		smean				0.0885978	0.10273
mean	6.28571	20.3333	0.4	14.1429									4.1	157391529	1316829	6625035153	0.0237571	0.0285189		4.3	234828541	366267935	8605868916	0.027287	0.0425603			3.1	263340651	3614806015	3669495954	0.0717648	0.985096
stdev	1.79947	5.17204	0.547723	6.69399									4.2	644256629	1231108	5459515611	0.118006	0.0323545		4.4	153382834	159890238	7393053690	0.0207469	0.0216271			3.2	1143989756	3116138516	4777097394	0.239474	0.652308		wt	Mac1	ICAM	DAPI	Mac1/DAPI	ICAM/DAPI
													4.3	409584194	1124574	4475212064	0.0915229	0.0360551		4.5	95462437	76492625	4757363981	0.0200662	0.0160788			3.3	250416220	1240017130	2756708811	0.0908388	0.449818			A.U fluorescence intensity	A.U fluorescence intensity	A.U fluorescence intensity
													4.4	15399449	624109	2800603478	0.00549862	0.0319743		4.6	108255711	138945851	6004943469	0.0180278	0.0231386			3.4	763053631	501750334	1303806654	0.585251	0.384835		1.1	78918989	101890788	265126786	0.297665	0.38431
													4.5	115533029	731146	3777035985	0.0305883	0.0277744		average				0.0287861	0.0492358			average				0.213689	0.569865		1.2	2558283	164599382	169251749	0.0151153	0.972512
													4.6	170567464	904279	3772107868	0.0452181	0.0343962		smean				0.00416526	0.00860421			smean				0.104809	0.146302		2.1	49099537	219434047	262016809	0.187391	0.837481
													4.7	62199409	480782	4004231663	0.0155334	0.0172275																	2.1	38883988	49968127	137753818	0.282272	0.362735
													4.8	242167843	2591655	5379450471	0.0450172	0.0691244										wt	Mac1	ICAM	DAPI	Mac1/DAPI	ICAM/DAPI		3.1	68154792	141440132	302879144	0.225023	0.466985
													average				0.0358448	0.0395975											A.U fluorescence intensity	A.U fluorescence intensity	A.U fluorescence intensity				average				0.201493	0.604805
													smean				0.00536399	0.00425466										1.1	26076963	166781307	5622214761	0.0046382	0.0296647		smean				0.0506278	0.12561
																												1.2	95964044	563764922	7090309056	0.0135345	0.079512		ko	Mac1	ICAM	DAPI	Mac1/DAPI	ICAM/DAPI
						ko	CD45	PECAM	DAPI	CD45/DAPI	PECAM/DAPI		ko	Mac1	ICAM	DAPI	Mac1/DAPI	ICAM/DAPI		ko	Mac1	VCAM	DAPI	Mac1/DAPI	VCAM/DAPI			1.3	64121183	443863780	4838442091	0.0132524	0.0917369			A.U fluorescence intensity	A.U fluorescence intensity	A.U fluorescence intensity
							A.U fluorescence intensity							A.U fluorescence intensity	A.U fluorescence intensity	A.U fluorescence intensity					A.U fluorescence intensity	A.U fluorescence intensity	A.U fluorescence intensity					2.1	83252697	116951475	3690432736	0.0225591	0.0316905		1.1	94787708	726866309	662259250	0.143128	1.09756
						1.1	823338929	1099418618	5922637311	0.139016	0.18563		1.1	19574.3	1255178	6136592560	0.043874	0.0281337		1.1	1134427	575255969	5657890984	0.0287683	0.101673			2.2	92242166	103117109	3779985078	0.0244028	0.0272798		1.2	40771516	536608924	267798315	0.152247	2.00378
						1.2	399183310	986846304	3751865674	0.106396	0.263028		1.2	2000507	8123739	6631994376	0.0432801	0.175753		1.2	1745535	904608155	8609514319	0.0290899	0.105071			2.3	58140496	327269427	4337363550	0.0134046	0.0754535		1.3	1125838814	1151218408	1633336421	0.689288	0.704826
						1.3	367927858	797089503	4489088470	0.0819605	0.177562		1.3	760875	8341377	6088733787	0.0179299	0.196564		1.3	312815	869235394	3535423697	0.0126952	0.245865			3.1	125774506	378670655	4153590163	0.0302809	0.0911671		2.1	58226096	606941004	350057512	0.166333	1.73383
						1.4	1597448778	6261932536	5909939164	0.270299	1.05956		1.4	707399	3595122	1638954635	0.0387036	0.196698		1.4	1936421	1035018222	6565154241	0.0423201	0.157653			3.2	53471361	526628788	4751235508	0.0112542	0.11084		2.2.	227003402	602963684	445748420	0.509264	1.3527
						2.1	1992281049	2945738636	5484360939	0.363266	0.537116		1.5	1673751	8244148	6766096333	0.0354932	0.174823		1.5	3797046	1765038596	11949479454	0.045592	0.147708			3.3	98801366	608528036	5233329172	0.0188793	0.116279		3.1	58011233	348437317	488325783	0.118796	0.713535
						2.2.	744717487	1677574610	5876032771	0.126738	0.285494		1.6	1641566	1762043	6104020891	0.0385864	0.0414183		1.6	2020362	1267910640	5630604626	0.0514833	0.225182			3.4	60329000	276998967	5212361685	0.0115742	0.0531427		3.2	77077701	289105479	359250939	0.214551	0.804745
						2.3	628778409	869007260	5266563935	0.119391	0.165005		2.1	1546086	7135254	6001539113	0.0369627	0.170584		1.7	6659300	1016454603	10463658747	0.091314	0.0971414			average				0.016378	0.0706767		average				0.284801	1.20157
						2.4	499776745	973911128	4925324265	0.101471	0.197735		2.2	1421163	5659601	7104424214	0.0287017	0.114301		1.8	1857039	2008351412	9604921373	0.0277408	0.209096			smean				0.00239443	0.0105671		smean				0.0842561	0.195357
						3.1	410488120	966984188	4651463212	0.0882492	0.207888		2.3	1756471	5013921	4300722854	0.0585992	0.167274		2.1	1444677	795012770	6206884326	0.0333956	0.128086			ko	Mac1	ICAM	DAPI	Mac1/DAPI	ICAM/DAPI		wt	Mac1	VCAM	DAPI	Mac1/DAPI	VCAM/DAPI
						3.2	745871356	1010345500	7229907455	0.103165	0.227035		2.4	2421974	3068724	5883436065	0.0590651	0.0748374		2.2	1043194	968445678	6543068612	0.0228758	0.148011				A.U fluorescence intensity	A.U fluorescence intensity	A.U fluorescence intensity					A.U fluorescence intensity	A.U fluorescence intensity	A.U fluorescence intensity
						3.3	207280475	1058841253	4450174902	0.0465781	0.175104		2.5	1132620	6789515	4752043446	0.0341976	0.204998		2.3	2194412	842821252	6848136191	0.0459767	0.123073			1.1	102449925	4179320764	4078014664	0.0251225	1.02484		1.1	23601641	311964675	305263860	0.0773155	1.02195
						3.4	993025138	1300651113	6046923353	0.16422	0.233863		2.6	908282	8662138	5282026085	0.0246725	0.235297		2.4	1147374	1101592344	5270868486	0.0312331	0.208996			1.2	1388270919	2280025253	8851408546	0.156842	0.257589		1.2	27172578	137538883	295745380	0.0918783	0.465058
						4.1	558640094	2048341655	5561590048	0.100446	0.220733		3.1	3334956	2771935	7899214733	0.0605757	0.050349		2.5	2528522	314761392	8190637770	0.0442936	0.0384294			1.3	187515209	2579558368	6552301854	0.0286182	0.393687		2.1	10500316	323107208	677459539	0.0154995	0.476939
						4.2	1358590593	1445021666	9279713757	0.146404	0.238025		3.2	1123628	8606623	5705445219	0.0282569	0.216439		2.6	1690103	1657122647	8289653639	0.0292529	0.199903			2.1	218990186	2551558196	4263581985	0.051363	0.598454		2.1	68620437	225046201	326532943	0.210149	0.689199
						4.3	1094250172	1650131715	6070876951	0.180246	0.271278		3.3	906582	11389004	3754070104	0.0346495	0.435287		2.7	598176	782360824	4499637712	0.0190741	0.173872			2.2	336167355	1347665146	9162946224	0.0366877	0.147078		3.1	93640812	201164342	312047320	0.300085	0.64466
						4.4	1474895403	4133432752	6082802743	0.24247	0.629076		3.4	951018	10358955	4041105372	0.0337661	0.367797		2.8	972329	689196511	3606780447	0.0386799	0.191084			2.3	250283660	3275474920	9642067120	0.0259575	0.339707		average				0.0987105	0.663287
						5.1	945930314	2154403983	6570645017	0.143963	0.383401		3.5	185556	11945572	6591597653	0.00403902	0.260021		3.1	1145780	608049099	7426051997	0.0221378	0.0818805			3.1	270776802	959551624	2725364583	0.0993543	0.352082		smean				0.0406683	0.13017
						5.2	1155554264	3278769226	5619191058	0.205644	0.482994		3.6	1461669	2753488	4752936180	0.0441244	0.0831215		3.2	953346	673673955	6441281135	0.0212359	0.104587			3.2	88191718	660501177	3141016988	0.0280774	0.210283		ko	Mac1	VCAM	DAPI	Mac1/DAPI	VCAM/DAPI
						5.3	651737976	1079075557	6788426309	0.0960072	0.188125		4.1	2461848	8016636	7571068354	0.0466548	0.151924		3.3	946051	417862288	6829014578	0.0198769	0.0611893			3.3	112942063	6014745323	8107966167	0.0139298	0.741832			A.U fluorescence intensity	A.U fluorescence intensity	A.U fluorescence intensity
						average				0.149717	0.322561		4.2	1572674	4177703	6146607983	0.0367109	0.0975201		3.4	1661220	943124283	8063618285	0.029559	0.11696			3.4	445159837	3630599747	5845093119	0.0761596	0.621136		1.1	218241363	718312764	715391623	0.305066	1.00408
						smean				0.0430551	0.128221		4.3	2364393	7371057	6865708649	0.0494113	0.154041		3.5	1168242	1055207472	6877327967	0.0243728	0.153433			average				0.0542112	0.468669		1.2	77573031	454086031	366507547	0.211655	1.23895
													4.4	3254569	5891282	6371589618	0.0732888	0.132664		3.6	1119588	1135577938	6720993744	0.023901	0.16896			smean				0.0141315	0.0865783		1.3	232243170	1403191001	1329325786	0.174707	1.05557
													4.5	1255145	3943848	3718558310	0.0484297	0.152173		3.7	3762646	1575277921	11774035382	0.0458522	0.133793			wt	Mac1	VCAM	DAPI	Mac1/DAPI	VCAM/DAPI		2.1	154943756	554070965	543652290	0.285005	1.01916
													4.6	1019500	9355275	5026323605	0.0291024	0.267053		3.8	3157342	2073383408	11676118716	0.0387985	0.177575				A.U fluorescence intensity	A.U fluorescence intensity	A.U fluorescence intensity				2.2.	177359246	502934171	504188619	0.351772	0.997512
													4.7	2191571	5231474	6827897010	0.0460533	0.109933		4.1	763593	776322744	5049346591	0.021698	0.153747			1.1	35754132	129588929	7900896034	0.00452533	0.0164018		3.1	276367941	1073762483	801261191	0.344916	1.34009
													4.8	1499420	5800031	6114454058	0.035185	0.136102		4.2	1779763	1574363378	7179122905	0.0355699	0.219297			1.2	24006399	126335227	3633113952	0.00660766	0.0347733		3.2	1643845330	3636866291	4287402489	0.383413	0.848268
													average				0.0396275	0.169043		4.3	1434306	1187379620	7178428461	0.0286685	0.165409			1.3	46193756	351340823	6104835572	0.00756675	0.0575512		average				0.293791	1.07195
													smean				0.00279795	0.0183602		4.4	683103	767598714	8391941288	0.0116793	0.0914686			2.1	93266328	388980860	4361037936	0.0213863	0.0891946		smean				0.0270567	0.0582783
																				4.5	762082	566382719	7602280475	0.014383	0.0745017			2.2	33315255	112839761	3292848227	0.0101175	0.0342681
																				4.6	1135903	783717717	7173847710	0.0227186	0.109246			2.3	101549587	142148473	6231068928	0.0162973	0.0228129
																				average				0.0318079	0.143763			3.1	31211547	460346361	8211984906	0.00380073	0.0560579
																				smean				0.00281957	0.0095401			3.2	68161301	351570535	4881506830	0.0139632	0.0720209
																												3.3	205259699	1832138430	8427104712	0.0243571	0.21741
																												average				0.0120691	0.0667212
																												smean				0.00246771	0.0204029
																												ko	Mac1	VCAM	DAPI	Mac1/DAPI	VCAM/DAPI
																													A.U fluorescence intensity	A.U fluorescence intensity	A.U fluorescence intensity
																												1.1	394085170	459419479	3326597940	0.118465	0.138105
																												1.2	93242080	639430383	5229731835	0.0178292	0.122268
																												1.3	155195851	886526199	7738045655	0.0200562	0.114567
																												2.1	55826446	761835256	4529129649	0.0123261	0.168208
																												2.2	74649047	4205101154	5708361025	0.0130771	0.736656
																												2.3	807414629	5913214101	5261253730	0.153464	1.12392
																												3.1	155378931	2163164457	8239119175	0.0188587	0.262548
																												3.2	89164801	2838075212	4039620208	0.0220726	0.70256
																												3.3	97650224	895244777	3656688189	0.0267046	0.244824
																												3.4				0.0447615	0.401517
																												average				0.0175404	0.120923
																												smean
FIG4K
HPRT					Ccl24												FC (3 biological replicates/3 technical replicates)	sem (n= 3wt and 3ko mice)	p-value (one tail ttest)
WT1	19.3149	19.4081	19.3746		WT1	29.4061	29.3572	29.3457	1	1	1					Ccl24	10.4252	2.28224	0.000627337
WT2	20.533	20.8928	20.4772		WT2	28.3216	28.6993	28.3766	4.9337	4.41554	4.20382					Ccl2	4.12223	1.18555	0.103679
WT3	22.0476	22.1548	21.5686		WT3	30.133	30.6845	30.2607	4.01607	2.67474	2.42673	FC	sem	p-value		CSF1	7.52651	4.24321	0.0369609
												10.4252	2.28224	0.00973381		CSF1_2nd	8.77808	5.30439	0.0493073
KO1	20.5303	20.5146	20.6018		KO1	26.5761	26.5025	26.2924	16.5113	15.5753	19.4338					Ccl9	1.66417	0.462318	0.0100632
KO2	19.936	19.973	19.8512		KO2	24.4769	24.5004	24.5289	9.49863	9.70761	9.32898					Cxcl5	11.3881	5.48486	0.0225141
KO3	19.5375	19.4659	19.5868		KO3	25.6063	25.7935	25.9219	4.0466	4.60131	5.12286					Cxcl12	7.80706	3.26616	0.0451201
																Cxcl13	4.26457	1.40491	0.00450815
																Ccl7	6.12447	2.84244	0.0594385
HPRT					Ccl2											IL34	2.39869	0.308829	0.470448
WT1	19.3149	19.4081	19.3746		WT1	23.2866	23.2306	23.2586	1	1	1					Cxcl1	3.64488	1.42931	0.0428584
WT2	20.533	20.8928	20.4772		WT2	21.8626	22.0422	22.2993	6.24238	6.37786	4.17538					Cxcl9	0.211561	0.0834756	0.0133568
WT3	22.0476	22.1548	21.5686		WT3	26.2895	26.2473	25.9467	0.829151	0.829278	0.71002	FC	sem	p-value		Ptx3	2.61926	1.2492	0.0969779
												4.12223	1.18555	0.103679		CSF1r	0.716323	0.194607	0.449648
KO1	20.5303	20.5146	20.6018		KO1	22.9334	22.4554	22.6779	2.96608	3.68512	3.50144					Ccl22	0.98851	0.378976	0.0624632
KO2	19.936	19.973	19.8512		KO2	21.0594	21.0446	21.0061	1.15364	1.05543	1.58799					IL1a	1.69526	0.630168	0.032484
KO3	19.5375	19.4659	19.5868		KO3	20.8527	20.8055	20.8265	7.60444	6.74094	8.80503					Ccl3	0.630835	0.0781757	0.00160917
																Ccl5	0.24451	0.0964217	0.00581204
																IL12rb1	0.348215	0.06724	0.0807014
HPRT					CSF1											IL12rb1_2	0.656882	0.216957	0.445621
WT1	19.3149	19.4081	19.3746		WT1	25.5358	25.6462	25.5431	1	1	1
WT2	20.533	20.8928	20.4772		WT2	26.326	26.207	26.1345	1.34531	1.89727	1.42523
WT3	22.0476	22.1548	21.5686		WT3	31.5511	31.2309	31.2686	0.102766	0.139858	0.0864855	FC	sem	p-value
												7.52651	4.24321	0.0369609
KO1	20.5303	20.5146	20.6018		KO1	27.3936	27.6163	27.3124	0.640677	0.549619	0.686801
KO2	19.936	19.973	19.8512		KO2	25.4017	25.5204	25.5284	1.25469	0.850756	0.986349
KO3	19.5375	19.4659	19.5868		KO3	24.6704	24.5655	24.5674	20.6872	15.7411	26.3414
HPRT					CSF1_2nd
WT1	19.3149	19.4081	19.3746		WT1	30.5804	30.6835	30.1738	1	1	1
WT2	20.533	20.8928	20.4772		WT2	30.2965	30.693	30.7064	2.83242	2.78033	1.48449
WT3	22.0476	22.1548	21.5686		WT3	36.1911	36.3935	36.4745	0.136031	0.128222	0.0580486	FC	sem	p-value
												8.77808	5.30439	0.0493073
KO1	20.5303	20.5146	20.6018		KO1	32.2555	32.257	32.3115	0.727125	0.723498	0.53202
KO2	19.936	19.973	19.8512		KO2	30.2173	30.1389	30.116	0.698449	0.776042	0.975696
KO3	19.5375	19.4659	19.5868		KO3	29.4837	29.3645	29.3238	18.346	20.2529	35.971
HPRT					Ccl9
WT1	19.3149	19.4081	19.3746		WT1	19.3489	19.4349	19.2233	1	1	1
WT2	20.533	20.8928	20.4772		WT2	21.1896	21.3198	21.1583	0.649535	0.757754	0.561579
WT3	22.0476	22.1548	21.5686		WT3	23.6253	23.6589	23.5503	0.342994	0.359169	0.227984	FC	sem	p-value
												1.66417	0.462318	0.0100632
KO1	20.5303	20.5146	20.6018		KO1	21.1866	21.1227	20.8606	0.649636	0.668389	0.752601
KO2	19.936	19.973	19.8512		KO2	20.3875	20.0796	20.1457	1.15276	1.24864	1.30741
KO3	19.5375	19.4659	19.5868		KO3	19.2609	19.7729	19.8506	3.61603	2.29272	3.28938
HPRT					Cxcl5
WT1	19.3149	19.4081	19.3746		WT1	24.3358	24.4388	24.4084	1	1	1
WT2	20.533	20.8928	20.4772		WT2	24.0219	23.9979	23.9122	2.89199	3.79898	3.02907
WT3	22.0476	22.1548	21.5686		WT3	27.7888	27.6749	27.8241	0.606944	0.712327	0.428811	FC	sem	p-value
												11.3881	5.48486	0.0225141
KO1	20.5303	20.5146	20.6018		KO1	23.8424	23.9276	23.5484	3.26898	3.06892	4.24926
KO2	19.936	19.973	19.8512		KO2	21.9429	21.8598	22.0306	2.79337	2.3266	2.38769
KO3	19.5375	19.4659	19.5868		KO3	20.733	20.5274	20.5549	23.3579	21.9871	39.0526
HPRT					Cxcl12
WT1	19.3149	19.4081	19.3746		WT1	26.3799	26.3956	26.3608	1	1	1
WT2	20.533	20.8928	20.4772		WT2	25.1854	24.8411	24.9048	5.32439	8.22082	5.89147
WT3	22.0476	22.1548	21.5686		WT3	29.6934	29.8868	29.7929	0.668591	0.596892	0.423959	FC	sem	p-value
												7.80706	3.26616	0.0451201
KO1	20.5303	20.5146	20.6018		KO1	25.7912	25.7553	25.6331	3.49212	3.35621	3.87705
KO2	19.936	19.973	19.8512		KO2	23.5453	23.3813	23.218	2.06076	1.45396	2.08604
KO3	19.5375	19.4659	19.5868		KO3	23.1182	23.3737	23.2852	16.7386	14.164	23.0349
HPRT					Cxcl13
WT1	19.3149	19.4081	19.3746		WT1	25.0369	25.0062	25.246	1	1	1
WT2	20.533	20.8928	20.4772		WT2	27.3805	27.3402	27.3883	0.458354	0.555071	0.486419
WT3	22.0476	22.1548	21.5686		WT3	27.7109	27.5538	27.5422	1.04148	1.14797	0.931683	FC	sem	p-value
												4.26457	1.40491	0.00450815
KO1	20.5303	20.5146	20.6018		KO1	25.2727	24.9786	24.8993	1.97187	2.19482	2.97715
KO2	19.936	19.973	19.8512		KO2	23.5607	23.544	23.5157	9.33556	7.34317	9.49193
KO3	19.5375	19.4659	19.5868		KO3	24.7181	24.6894	24.2155	1.39741	1.12936	2.53989
HPRT					Ccl7
WT1	19.3149	19.4081	19.3746		WT1	23.6195	23.3564	23.4673	1	1	1
WT2	20.533	20.8928	20.4772		WT2	22.5082	22.426	22.4402	5.02621	5.3337	4.37598
WT3	22.0476	22.1548	21.5686		WT3	27.0275	27.439	27.0295	0.626216	0.39613	0.387367	FC	sem	p-value
												6.12447	2.84244	0.0594385
KO1	20.5303	20.5146	20.6018		KO1	23.3852	23.2139	23.2982	2.73161	2.3767	2.63213
KO2	19.936	19.973	19.8512		KO2	21.4686	21.4318	21.182	1.35912	1.05286	1.55
KO3	19.5375	19.4659	19.5868		KO3	21.4893	20.8242	20.7214	8.15779	15.1995	20.0605
HPRT					IL34
WT1	19.3149	19.4081	19.3746		WT1	28.8005	28.3861	28.5645	1	1	1
WT2	20.533	20.8928	20.4772		WT2	27.6885	27.4348	27.8729	5.02879	5.4116	3.46813
WT3	22.0476	22.1548	21.5686		WT3	30.3302	30.5571	30.3566	2.30228	1.49043	1.32129	FC	sem	p-value
												2.39869	0.308829	0.470448
KO1	20.5303	20.5146	20.6018		KO1	28.4608	28.4041	28.6313	2.93861	2.12664	2.23517
KO2	19.936	19.973	19.8512		KO2	26.1428	26.1018	26.1241	1.93006	1.33164	2.17776
KO3	19.5375	19.4659	19.5868		KO3	26.4097	26.7559	26.3646	2.6582	2.1619	4.02821
HPRT					Cxcl1
WT1	19.3149	19.4081	19.3746		WT1	24.807	24.4428	24.4805	1	1	1
WT2	20.533	20.8928	20.4772		WT2	24.3144	24.6386	24.2782	3.27345	2.44347	2.47058
WT3	22.0476	22.1548	21.5686		WT3	28.1745	28.0629	28.1284	0.644038	0.545839	0.365033	FC	sem	p-value
												3.64488	1.42931	0.0428584
KO1	20.5303	20.5146	20.6018		KO1	25.2976	25.2946	25.1962	1.65276	1.19307	1.42549
KO2	19.936	19.973	19.8512		KO2	23.1372	23.2214	23.1719	1.49499	1.41167	1.39505
KO3	19.5375	19.4659	19.5868		KO3	22.6075	22.8432	22.806	8.32225	5.77903	10.1296
HPRT					Cxcl9
WT1	19.3149	19.4081	19.3746		WT1	25.0067	24.902	25.1208	1	1	1
WT2	20.533	20.8928	20.4772		WT2	27.5819	27.5918	27.2814	0.390373	0.433758	0.480311
WT3	22.0476	22.1548	21.5686		WT3	30.3335	29.3676	30.0959	0.165611	0.3038	0.145494	FC	sem	p-value
												0.211561	0.0834756	0.0133568
KO1	20.5303	20.5146	20.6018		KO1	27.2918	27.4203	27.2268	0.476399	0.375868	0.543822
KO2	19.936	19.973	19.8512		KO2	32.2067	32.8638	32.1829	0.0267964	0.0136802	0.0216796
KO3	19.5375	19.4659	19.5868		KO3	30.3708	30.1905	30.5323	0.17107	0.0876644	0.187072
HPRT					Ptx3
WT1	19.3149	19.4081	19.3746		WT1	38.2438	37.1083	37.89	1	1	1
WT2	20.533	20.8928	20.4772		WT2	36.5538	37.4958	37.0533	7.50663	2.13944	3.83514
WT3	22.0476	22.1548	21.5686		WT3	37.1003	37.5517	36.6201	14.6847	4.93568	11.0345	FC	sem	p-value
												2.61926	1.2492	0.0969779
KO1	20.5303	20.5146	20.6018		KO1	36.5396	36.0977	36.1977	7.56676	4.33818	7.56627
KO2	19.936	19.973	19.8512		KO2	35.9259	36.4771	36.8552	1.02167	1.07093	0.743375
KO3	19.5375	19.4659	19.5868		KO3	36.3227	35.6148	36.0671	0.300941	0.593775	0.371421
HPRT					CSF1r
WT1	19.3149	19.4081	19.3746		WT1	18.4842	18.2883	18.6166	1	1	1
WT2	20.533	20.8928	20.4772		WT2	19.9608	20.0645	20.0247	0.836011	0.817065	0.809171
WT3	22.0476	22.1548	21.5686		WT3	23.0311	22.998	23.006	0.284369	0.256504	0.218353	FC	sem	p-value
												0.716323	0.194607	0.449648
KO1	20.5303	20.5146	20.6018		KO1	21.2421	20.9821	20.5604	0.343297	0.332818	0.608556
KO2	19.936	19.973	19.8512		KO2	20.6079	20.4972	20.9143	0.422176	0.391624	0.349764
KO3	19.5375	19.4659	19.5868		KO3	20.1285	20.0693	20.4341	1.31271	1.18078	1.50519
HPRT					Ccl22
WT1	19.3149	19.4081	19.3746		WT1	26.7981	27.083	26.7544	1	1	1
WT2	20.533	20.8928	20.4772		WT2	26.5218	26.7372	26.6024	2.8175	3.55655	2.38601
WT3	22.0476	22.1548	21.5686		WT3	29.1055	29.2716	29.1881	1.34281	1.47229	0.846957	FC	sem	p-value
												0.98851	0.378976	0.0624632
KO1	20.5303	20.5146	20.6018		KO1	27.2155	27.0116	26.6785	1.73867	2.26246	2.46759
KO2	19.936	19.973	19.8512		KO2	28.5413	28.5407	28.3565	0.163072	0.15143	0.1921
KO3	19.5375	19.4659	19.5868		KO3	27.7974	27.4537	27.2958	0.434696	0.546778	0.939787
HPRT					IL1a
WT1	19.3149	19.4081	19.3746		WT1	34.0224	33.1862	33.3682	1	1	1
WT2	20.533	20.8928	20.4772		WT2	35.1097	35.2579	35.3858	1.09495	0.665738	0.530369
WT3	22.0476	22.1548	21.5686		WT3	38.8361	38.7894	38.808	0.236346	0.138072	0.105425	FC	sem	p-value
												1.69526	0.630168	0.032484
KO1	20.5303	20.5146	20.6018		KO1	35.8078	35.3535	35.3317	0.673623	0.479403	0.600287
KO2	19.936	19.973	19.8512		KO2	34.9018	34.7705	34.9096	0.763574	0.74105	0.901362
KO3	19.5375	19.4659	19.5868		KO3	34.4391	33.9749	35.2241	3.69855	4.36393	3.03559
HPRT					Ccl3
WT1	19.3149	19.4081	19.3746		WT1	19.2543	19.322	19.21	1	1	1
WT2	20.533	20.8928	20.4772		WT2	20.1307	20.0391	19.9388	1.26728	1.70235	1.29576
WT3	22.0476	22.1548	21.5686		WT3	22.2421	22.2861	22.148	0.837881	0.860059	0.597097	FC	sem	p-value
												0.630835	0.0781757	0.00160917
KO1	20.5303	20.5146	20.6018		KO1	21.1456	20.8592	20.4664	0.625918	0.741879	0.979941
KO2	19.936	19.973	19.8512		KO2	20.6096	20.5609	20.4843	0.474378	0.368158	0.443966
KO3	19.5375	19.4659	19.5868		KO3	20.5233	20.1689	20.5015	0.577882	0.672836	0.792553
HPRT					Ccl5
WT1	19.3149	19.4081	19.3746		WT1	16.3255	16.436	16.2621	1	1	1
WT2	20.533	20.8928	20.4772		WT2	18.8832	18.8219	18.8086	0.395124	0.53547	0.367596
WT3	22.0476	22.1548	21.5686		WT3	20.3431	20.3001	20.1922	0.410392	0.460946	0.300199	FC	sem	p-value
												0.24451	0.0964217	0.00581204
KO1	20.5303	20.5146	20.6018		KO1	18.3677	18.3892	18.3418	0.563767	0.556075	0.553867
KO2	19.936	19.973	19.8512		KO2	22.1906	22.0388	21.8634	0.0667847	0.056851	0.0779784
KO3	19.5375	19.4659	19.5868		KO3	21.1782	21.1214	21.0561	0.0983997	0.0877634	0.139102
HPRT					IL12rb1
WT1	19.3149	19.4081	19.3746		WT1	28.9313	29.1058	29.1815	1	1	1
WT2	20.533	20.8928	20.4772		WT2	32.2487	32.3784	32.4351	0.23338	0.289608	0.225157
WT3	22.0476	22.1548	21.5686		WT3	33.0334	33.0654	33.2094	0.387065	0.431418	0.280532	FC	sem	p-value
												0.348215	0.06724	0.0807014
KO1	20.5303	20.5146	20.6018		KO1	30.9182	31.2274	31.2743	0.585831	0.494805	0.548845
KO2	19.936	19.973	19.8512		KO2	33.5388	33.942	33.6403	0.270362	0.178814	0.281049
KO3	19.5375	19.4659	19.5868		KO3	32.6162	33.2244	32.5461	0.234407	0.138893	0.40093
HPRT					IL12rb1_2
WT1	19.3149	19.4081	19.3746		WT1	29.043	29.2714	29.1312	1	1	1
WT2	20.533	20.8928	20.4772		WT2	31.1205	30.9598	31.0884	0.551213	0.868287	0.553024
WT3	22.0476	22.1548	21.5686		WT3	32.9463	32.9906	33.4014	0.444231	0.509619	0.237153	FC	sem	p-value
												0.656882	0.216957	0.445621
KO1	20.5303	20.5146	20.6018		KO1	29.9617	30.0019	29.76	1.22836	1.29778	1.51405
KO2	19.936	19.973	19.8512		KO2	32.2572	32.6348	32.0297	0.300673	0.165538	0.337447
KO3	19.5375	19.4659	19.5868		KO3	32.0648	32.4582	32.3619	0.32342	0.224297	0.520374

## Sheet: FigS4N
FigS4B				FigS4C						FigS4A/D
	fat weight			ITT	0min	15min	30min	60min		% +cells	F4/80	M2	M1	M1M2
Er1F/+ HFD	2.3			Er1F/+ HFD	154	130	98	121		Er1F/+ HFD	25.3	5.83	7.16	1
	2.7				147	114	95	107			29.3	19.9	5.2	1.18
	2.1				152	91	62	70			21.8	13	10	3.9
Er1F/+	0.8			Er1F/-	106	72	48	70		Er1F/+	16.5	9.8	4.2	1.2
	1.9				119	39	25	90			10.7	11	3	0.66
	1.4				142	79	57	67			10.2	13	4	0.8
Er1F/-	0.5			Er1F/+	137	77	42	100		Er1F/-	17.2	44.9	4.68	1.9
	0.5				128	74	44	100			24.9	50	6.16	5.92
	0.75				129	61	49	100			31	29.1	5	2.97
				average	0min	15min	30min	60min
				Er1F/+ HFD	151	111.667	85	99.3333		average	F4/80	M2	M1	M1M2
				Er1F/-	122.333	63.3333	43.3333	75.6667		Er1F/+ HFD	25.4667	12.91	7.45333	2.02667
				Er1F/+	131.333	70.6667	45	100		Er1F/+	12.4667	11.2667	3.73333	0.886667
				sem						Er1F/-	24.3667	41.3333	5.28	3.59667
				Er1F/+ HFD	2.08167	11.3186	11.5326	15.2133		sem
				Er1F/-	10.5251	12.3333	9.52774	7.2188		Er1F/+ HFD	2.16667	4.06191	1.39338	0.938107
				Er1F/+	2.848	4.91031	2.08167	0		Er1F/+	2.02183	0.933333	0.371184	0.161795
										Er1F/-	3.99263	6.29135	0.449592	1.20203
										pHFDvswt	0.0118127	0.713481	0.0613406	0.29721
										pkovswt	0.0564491	0.00912219	0.056812	0.0891774

## Sheet: Fig5
FIG5F													FIG5H													FIG5I																		Fig5J
																																												#NAME?	wt1-media	wt2-media	wt3-media	wt-average	wt-SEM
																																												IL1	0.869565	3.91304	0	1.5942	1.18628
																																												IL6	0	0	0	0	0
																																												IFN	0	0	0	0	0
																																												MCP1	900.435	907.391	703.478	837.101	66.8418
																																												KC	26.5217	81.3043	23.4783	43.7681	18.7887
																																												SDF	0	0	0	0	0
																																														wt-average	koaverage	wt-SEM	KO-SEM
																																													IL1	1.5942	1.15942	1.18628	1.15942
																																													IL6	0	12.029	0	6.67139
																																												MEDIA	IFN	0	0	0	0
																																													MCP1	837.101	896.087	66.8418	228.648
																																													KC	43.7681	100.29	18.7887	7.35427
																																													SDF	0	0	0	0
																																													wta-sera	wtb-sera	wtc-sera	WT-AVERAGE	WT-SEM
																																												IL1	0	0	0	0	0
																																												IL6	0	1.30435	0	0.434783	0.434783
																																												IFN	0	0	0	0	0
																																												MCP1	11.7391	12.6087	5.21739	9.85507	2.33239
																																												KC	7.3913	4.34783	2.17391	4.63768	1.51309
																																												SDF	0	0	2.6087	0.869565	0.869565
																																														WT-AVERAGE	KO-AVERAGE	WT-SEM	KO-SEM
																																													IL1	0	0	0	0
																																													IL6	0.434783	3.91304	0.434783	1.52691
	alix	RAB10	CD9	RAC1		F.C protein-wt	alix	RAB10	CD9	RAC1			Alix	cd9	Rac1	Rab10	rac2	tubulin	F.C protein -wt	Alix	Rab10	cd9	Rac1	rac2		tubulin	F,Ctub-unt																	SERA	IFN	0	0	0	0
WT	791627	14350116	6282711	777406		1	4.73276	1.59316	3.28068	10.5266		wr	3570820	1341113	296778	508284	3826548	4490062	1	2.26436	6.72838	5.2773	12.5425	2.1306		34920.4	1		Alix	sem	pvalues	CD9	sem		Rac1	sem		Rab10	sem		Rac2	sem			MCP1	9.85507	13.3333	2.33239	3.17851
KO	3746577	22862007	20611551	8183439		1	15.7185	1.57209	7.82333	6.37451		ko	8096418	7086912	3727326	3424497	8163740	4496062	1	4.82838	10.3243	2.40731	8.03853	1.16041		25132.1	0.719697	unt	3144.16	508.739		12165.4	1682		7714.73	4153.62		40624.7	2401.8		4647.46	1436.59			KC	4.63768	63.3333	1.51309	44.3154
WT	108728	12027681	2930397	1033548		1	10.2321	6.54758	2.08661	9.69018		ko/tubulin	8.08561e+06	7.07745e+06	3.72235e+06	3.41993e+06	8.15285e+06	1.00134	1	3.21954	8.03642	2.25854	7.84063	2.57206		26920.9	0.770922	mmc	5094.55	289.57	0.02	37035	2972.33	0.002	31109	8141.37	0.003	47897	5993.71	0.05	9699.24	781.954	0.003		SDF	0.869565	30.8696	0.869565	20.6251
KO	1709042	18908581	22925472	6588359		1	11.0487	8.89218	8.01816	3.37903		wr	11260.2	7904054	190607	344192	6452912	4581234	1	6.11352	1.32852	1.8879	2.69849	2.02921		29435.3	0.842924	atmi	3318.53	1023.55	0.05	22154.2	4213.5	0.006	11986	3987.89	0.05	30659.4	4505.34	0.01	4859.13	860.094	0.004
WT	546950	621385	4704134	2231770		1	9.63	10.5267	2.37474	1.92553		ko	5945083	20806116	1675426	3885719	8187983	5009477	1	8.27203	3.95287	4.47527	2.64626	3.87276		32433.3	1	atri	3628.98	1154.69	0.004	32189.7	6277.75	0.6	25844.4	8903.52	0.1	30933.2	4916.53	0.01	8096.76	496.546	0.06
KO	5596426	4068569	9815711	21626246		1	5.14857	2.00773	8.82393	4.43122		ko/tubulin	5.43686e+06	1.90275e+07	1.5322e+06	3.55354e+06	7.48802e+06	1.09348	average	4.93957	6.0741	3.26126	6.75329	2.35301		19049.2	0.587334
WT	803849	420456	1702577	3746426		average	9.41844	5.18991	5.40124	6.05451		wr	2791042	3850012	512092	229021	910820	2443205	sem	0.951023	1.40518	0.605278	1.66924	0.396699		15373.9	0.474014
KO	8881518	3738770	13651539	12659296		sem	1.66576	1.63486	1.27897	1.41612		ko	11008154	10652326	4918740	2254719	2869912	2993054		0.01	0.03	0.01	0.03	0.03		16593.3	0.511614
WT	914941	1369477	2849527	14015447		pvalues	0.003	0.05	0.01	0.01		ko/tubulin	8.98586e+06	8.6954e+06	4.01513e+06	1.84051e+06	2.34269e+06	1.22505								35038.7	1
KO	8810882	14416075	6766891	26987175								wr	442213	5279113	817406	7207338	1017556	3812548								23575.1	0.672829
WT	3119719	6787518	848163	5394912								ko	3585527	13218104	2925426	12699066	2738518	5056447								21962.1	0.626796
KO	16062095	13627492	7484134	23906024								ko/tubulin	2.70348e+06	9.96642e+06	2.20576e+06	9.57506e+06	2.06484e+06	1.32626								24219.9	0.691233
												wr	1122899	1511134	1805083	1225234	1019426	7499903
												ko	8138276	5925175	4185125	4243368	3459045	6571054
												ko/tubulin	9.28866e+06	6.76273e+06	4.77671e+06	4.84319e+06	3.948e+06	0.876152
Fig5K
																	Fig5L										Fig5M
	dapi	rhoa	averagerhoa+			dapi	rac1				Cell No	Rab10	%					Cell No	Rab10	%								Cell No	Rab10	%		Cell No	Rac2	%		Cell No	Rac1	%
ko1	20	3			ko1	49	3			WT	24	3	12.5				wt1	8	2	25							wt1	36	14	38.8889	wt1	36	14	38.8889	WT1	85	16	18.8235
	15	1				15	3			1	24	5	20.8333				1	16	6	37.5							1	46	12	26.087	1	39	9	23.0769	1	79	9	11.3924
	10	1				28	3			2	20	1	5				2	12	3	25							1	56	8	14.2857	1	68	16	23.5294	2	42	9	21.4286
	22	1				23	3			2	18	8	20				2	18	4	22.2222							1	21	2	9.52381	1	10	3	30	2	93	14	15.0538
	18	0				15	1			3	40	4	22.2222				2	12	2	16.6667							1	14	2	14.2857	1	12	2	16.6667	3	64	9	14.0625
	14	1	7.07071			27				ko	34	14	41.1765				3	21	4	19.0476							1	11	1	9.09091	2	30	15	50	3	80	20	25
ko2	26	1				23	2			1	34	16	47.0588				3	11	2	18.1818							2	16	4	25	2	14	6	42.8571	ko1	51	22	43.1373
	33					42	3	8.10811		2	47	20	42.5532				ko1	33	15	45.4545							2	11	2	18.1818	2	18	7	38.8889	2	87	24	27.5862
	30	1			ko2	9	2			3	43	23	53.4884				1	32	17	53.125							2	10	3	30	2	12	5	41.6667	2	64	19	29.6875
	64	3				23	1				Cell No	Rac2	%				2	37	22	59.4595							2	19	4	21.0526	2	9	4	44.4444	3	68	24	35.2941
	19		2.90698			10	2			wt	22	4	18.1818				2	28	14	50							2	10	2	20	3	10	6	60	3	63	18	28.5714
ko3	65	1				26	3			2	28	5	17.8571				3	22	14	63.6364							2	9	3	33.3333	3	8	5	62.5		Cell No	CD9	%
	65					25	1	9.67742		2	21	5	23.8095				3	31	14	45.1613							2	12	4	33.3333	3	9	4	44.4444	wt1	16	4	25
	70	1			ko3	8	4			3	27	5	18.5185					Cell No	Rac2	%							2	13	4	30.7692	3	14	6	42.8571	1	11	2	18.1818
	26					20	2			3	26	4	15.3846				wt1	14	4	28.5714							3	12	2	16.6667	3	10	4	40	1	10	2	20
	50	12	5.07246			70				ko	38	25	65.7895				1	13	5	38.4615							3	36	17	47.2222	ko1	20	16	80	1	19	3	15.7895
wt1rhoa	52					31	3	6.97674		1	36	19	52.7778				2	11	3	27.2727							3	17	8	47.0588	1	84	38	45.2381	1	10	0	0
	58	6			wt1	66				2	27	18	66.6667				2	23	9	39.1304							3	8	4	50	1	109	47	43.1193	1	9	0	0
	95	2	3.90244			53	1			2	32	19	59.375				3	14	5	35.7143							3	18	6	33.3333	1	128	68	53.125	1	12	3	25
wt2rhoa	25	2				6				3	25	14	56				3	19	4	21.0526							3	14	5	35.7143	1	52	26	50	2	13	0	0
	42	5				7				3	32	21	65.625				ko1	23	21	91.3043							3	16	4	25	1	29	21	72.4138	2	12	3	25
	30	3				17		0.671141									1	30	14	46.6667							3	10	5	50	1	13	10	76.9231	2	16	4	25
	13				wt3	28	1										2	26	18	69.2308							ko1	81	54	66.6667	1	21	15	71.4286	2	19	4	21.0526
	25	2	8.88889			97	3										2	41	21	51.2195							1	118	53	44.9153	2	14	8	57.1429	2	14	4	28.5714
wt3rhoa	20	3				44		2.36686									3	27	18	66.6667							1	27	15	55.5556	2	15	7	46.6667	2	12	3	25
	38	2			wt2	17											3	36	17	47.2222							1	95	44	46.3158	2	13	12	92.3077	3	11	6	54.5455
	50	3				19												Cell No	RhoA	%							1	22	10	45.4545	2	22	17	77.2727	3	13	5	38.4615
	15	1				22	2										wt1	14	5	35.7143							1	11	4	36.3636	2	13	10	76.9231	3	13	9	69.2308
	30	1	5.88235			22	1										1	12	2	16.6667							2	14	9	64.2857	2	22	13	59.0909	3	15	8	53.3333
						15		3.15789									2	12	3	25							2	9	5	55.5556	2	18	13	72.2222	3	13	9	69.2308
																	2	22	9	40.9091							2	10	9	90	2	21	17	80.9524	ko	30	18	60
																	3	21	3	14.2857							2	5	3	60	3	23	15	65.2174		19	14	73.6842
																	3	18	4	22.2222							2	4	3	75	3	24	14	58.3333		21	18	85.7143
																	ko1	17	13	76.4706							2	16	12	75	3	17	14	82.3529		23	15	65.2174
																	1	28	15	53.5714							3	8	6	75	3	14	11	78.5714		14	12	85.7143
																	2	24	13	54.1667							3	10	6	60	3	22	13	59.0909
																	2	28	13	46.4286							3	14	4	28.5714	3	20	12	60
																	3	30	16	53.3333							3	39	22	56.4103
																	3	22	9	40.9091							3	77	53	68.8312
	rhoa		rac1								rab10		rac2						rab10		rac2		rhoa				rab10		rac2		rac1		CD9
	wt	ko	wt	ko							wt	ko	wt	ko					wt	ko	wt	ko	wt	ko			wt	ko	wt	ko	wt	ko	wt	ko
average	6.26378	5.01672	2.0653	8.25409						average	16.1111	46.0692	18.7503	61.039				average	23.374	52.8061	31.7005	62.0517	25.7997	54.1466			28.5831	59.0544	39.988	66.2906	17.6268	32.8553	28.5221	74.066
stdev	2.50367	2.08242	1.27051	1.35624						sem	3.25012	2.77375	1.38018	2.39219				sem	2.65842	3.06608	2.94278	7.07697	4.30509	4.94689			2.71368	3.79909	3.28738	2.95337	2.06916	2.89669	4.98561	5.23288
p		0.7		o,o1
[truncated: 10 more columns]

## Sheet: FigS5N
FigS5B													FigS5D						FigS5A,C see figure 5

[truncated: 8 more sheets: Fig6, FigS6N, fIG7, FigS7N, FIG8, FigS8N, FigS9N, FigS10N]
